# Supplementary material for: Seasonal Decline in Lung Function Among Residents of Northern Thailand: A Longitudinal Study Before and After the Haze Period
Source: J Clin Med. 2026 May 14;15(10):3791. doi: 10.3390/jcm15103791 (PMC13207825; doi:10.3390/jcm15103791)
Supplement: Supplementary file 1 [file jcm-15-03791-s001.zip]

Archive with 1 entries (1 files):
- jcm-4259854-supplementary.xlsx
