# Supplementary material for: Seasonal Decline in Lung Function Among Residents of Northern Thailand: A Longitudinal Study Before and After the Haze Period
Source: J Clin Med. 2026 May 14;15(10):3791. doi: 10.3390/jcm15103791 (PMC13207825; doi:10.3390/jcm15103791)
Supplement: Supplementary file 1 [file jcm-15-03791-s001.zip › jcm-4259854-supplementary.xlsx]

## Sheet: S1
S1 Table. Comparison of spirometry parameters before and haze period exposure and between groups by demographic and risk categories.
Demographical characteristics		Frequency n (%)	Spirometry [median (IQR)]
			FVC% predicted		p-vaule	FEV1% predicted		p-vaule	FEV1/FVC %		p-vaule
			Before exposed	After exposed		Before exposed	After exposed		Before exposed	After exposed
Sex	Man	32 (25)	89.895(81.3525-100.0425)	90.5(82.525-99.225)	0.145	100.365(82.8975-107.805)	94(86.525-104.1)	0.246	82.13(77.9725-86.6725)	80.6(75.775-83.325)	0.158
	Woman	98 (785)	83.61(91.535-96.75)	90.7(100.3-110.425)	<0.001	81.67(92.125-102.29)	90.7(100.6-107.85)	<0.001	81.13(86.42-90.84)	77(83.1-86.925)	0.001
	p-vaule		0.466	0.003		0.149	0.104		0.025	0.92
Age (years)	≤ 60	72 (55)	90.11(82.32-96.765)	96.45(89.05-108.45)	<0.001	92.125(83.5975-101.7875)	96.9(90.025-105.45)	>0.001	84.61(80.6825-88.6125)	82.8(78.6-85.925)	0.129
	> 60	58 (45)	84.12(93.48-99.5475)	87.525(98.15-110.9)	<0.001	81.45(96.745-104.38)	87.95(98.75-110.575)	0.003	76.9075(86.345-91.68)	74.35(81.3-86.025)	<0.001
	p-vaule		0.322	0.493		0.613	0.552		0.322	0.094
Education levels	Primary school	73 (56)	93.53(86.275-100.775)	99.2(89.15-109.55)	<0.001	96.11(81.42-103.98)	97(89.6-109.75)	<0.001	84.55(77.96-90.16)	81.6(75.95-85.9)	0.005
	Higher than primary school	57 (44)	81.865(87.81-93.66)	88.25(95.4-108.25)	<0.001	84.075(92.17-101.925)	89.05(97.4-106.25)	<0.001	81.08(86.23-90.715)	79.1(83.1-86.85)	0.036
	p-vaule		0.003	0.447		0.791	0.683		0.265	0.163
Income (Baht/Month)	≤5,000	67 (52)	91.12(82.2-97.12)	97.4(87.3-105.8)	<0.001	92.96(81.73-103.12)	96(88.2-107.7)	<0.001	86.94(81.52-90.96)	82.5(77-86.9)	<0.001
	>5000	63 (48)	82.89(91.62-98.5)	88.9(97.4-110.3)	<0.001	83.49(92.76-103.29)	91.1(100.2-107.2)	<0.001	77.14(84-88.56)	77.2(81.7-85.2)	0.23
	p-vaule		0.556	0.47		0.939	0.312		0.025	0.751
Agricultural worker	No	98 (75)	92.56(81.5225-102.065)	96.05(85.85-109.05)	0.011	90.015(83.5975-103.54)	94.05(88.625-105.225)	0.217	82.465(77.9725-88.43)	79.15(74.25-83.8)	0.033
	Yes	32 (25)	82.8575(91.115-96.8875)	89.65(97.9-108.975)	<0.001	81.485(94.775-103.1625)	90.875(100.35-107.4)	<0.001	80.9075(85.75-90.6575)	78.15(83.05-86.925)	0.006
	p-vaule		0.623	0.558		0.925	0.19		0.168	0.014
DM risk level	Low risk	30 (23)	89.105(82.38-105.125)	96.5(89.65-109.375)	0.01	91.98(83.95-104.1025)	97.2(91.3-108.225)	0.06	83.695(78.0975-87.7225)	83.55(76.075-87.125)	0.276
	Low to moderate risk	29 (22)	89.08(83.52-93.89)	97.8(86.45-105.9)	0.001	89.07(77.385-99.585)	94.3(85.8-105.45)	0.009	84.49(77.07-90.12)	81.5(76.4-86.65)	0.198
	Moderate to high risk	43 (33)	93.51(83.74-101.51)	101(90.2-116)	<0.001	101.41(83.49-106.34)	102.2(90.8-110.1)	0.03	86.23(78.2-90.97)	81(77.2-85.2)	0.019
	High risk	12 (10)	92.945(80.5975-94.82)	97.6(87-108.625)	0.015	101.37(80.53-104.975)	97.55(91.225-105.875)	0.695	87.675(82.0675-91.54)	81.65(77.9-85.475)	0.084
	Very high risk	16(12)	88.745(79.5025-93.8575)	95.55(86.775-100.975)	0.01	87.75(71.5375-94.37)	94.45(85.8-103.25)	0.004	85.8(81.8075-91.35)	85.5(78-88.4)	0.234
	p-vaule		0.119	0.292		0.044	0.291		0.442	0.512
CV risk level	Low risk	100 (77)	90.925(82.8125-96.79)	96.8(89.05-108.825)	<0.001	92.86(83.475-102.81)	96.2(89.25-106.4)	<0.001	85.455(80.6825-90.5025)	82.35(77.475-86)	0.004
	Moderate risk	25 (19)	93.51(81.79-102.535)	99.2(86.4-113.6)	0.012	89.69(75.37-105.08)	100.7(82.25-116.35)	0.035	84.15(76.855-89.935)	82.9(74.8-84.35)	0.035
	High to very high risk	5 (4)	93.5(84.885-100.115)	97.4(85.6-118.55)	0.345	94.84(81.85-107.645)	102.8(95.1-118.5)	0.08	85.13(73.565-91.275)	78.9(76.55-93.35)	0.893
	p-vaule		0.843	0.856		0.963	0.39		0.81	0.645
COPD risk level	Low risk	123 (95)	91.53(82.88-97.12)	98(89.7-109.2)	<0.001	93.59(81.85-103.66)	98.5(89.9-107.7)	<0.001	85.59(79.41-90.51)	82.5(77.2-86.1)	0.001
	High risk	7 (5)	89.72(80.33-108.4)	87.6(86.9-97.4)	0.612	87.22(64.3-97.38)	88.9(75.1-93.8)	0.866	81.59(71-84.55)	78.9(65.7-81.6)	0.61
	p-vaule		0.942	0.136		0.131	0.018		0.038	0.041
p values in rows = Wilcoxon signed-rank test (before vs after); p values in columns = Mann–Whitney U test (between groups).

## Sheet: S2
S2 Table. Univariate linear regression model for change in FEV₁/FVC ratio
Predictor	Category / Coding (ref=0)	n(%)	β for ΔFEV₁/FVC (%)	95% CI (Lower)	95% CI (Upper)	p-vaule
Female sex	0=Male, 1=Female	98 (75.4)	-1.121	-4.398	2.156	0.500
Age > 60 y	0=≤60, 1=>60	58 (44.6)	-3.066	-5.860	-0.272	0.032
Agricultural work	0=No, 1=Yes	32(24.6)	-0.671	-3.952	2.610	0.686
Education ≤ Primary	0= >Primary, 1= ≤Primary	73(56.2)	-0.164	-3.014	2.686	0.909
Low income (≤5,000)	0= >5,000, 1= ≤5,000	67(51.5)	-2.753	-5.542	0.035	0.053
DM risk ≥ Moderate	0=Low/Low-mod, 1= ≥Moderate	71(54.6)	-2.066	-4.884	0.751	0.149
CV risk ≥ Moderate	0=Low, 1= ≥Moderate	30(23.1)	-0.059	-3.416	3.298	0.972
COPD risk (High)	0=Low, 1=High	7(5.4)	1.660	-4.599	7.919	0.601
